# Supplementary material for: Fish oil supplements, oxidative status, and compliance behaviour: Regulatory challenges and opportunities
Source: PLoS One. 2020 Dec 31;15(12):e0244688. doi: 10.1371/journal.pone.0244688 (PMC7774961; doi:10.1371/journal.pone.0244688)
Supplement: S1 Data — (XLSX) [file pone.0244688.s001.xlsx]

## Sheet: Sheet1
Sample Code	Country of origin	Packaging type	Packaging colour	Dosage form	Vitamin E	PV value	P-AV value	TOTOX
1	Germany	Plastic	Aluminium Strips	chewable	no	1.1	1	2.2
2	Germany	Plastic	Aluminium Strips	chewable	no	0.4	1	0.8
3	USA	Plastic	Aluminium Strips	soft gel	yes	2.1	5	9.2
4	USA	Plastic	Aluminium Strips	soft gel	yes	3.7	12	19.4
5	USA	Plastic	Aluminium Strips	soft gel	yes	3.9	6	13.8
6	Germany	Plastic	Aluminium Strips	capsules	yes	20.2	5	45.4
7	India	Glass	Amber coloured	syrup	no	7.7	3	18.4
8	Spain	Glass	Amber coloured	syrup	yes	5.9	1	11.8
9	Spain	Plastic	Aluminium Strips	capsules	no	7.7	2	17.4
10	USA	Plastic	Amber coloured	capsules	yes	9.5	10	29
11	USA	Plastic	Amber coloured	capsules	no	9.3	6	24.6
12	Canada	Plastic	Transparent	soft gel	no	3	7	13
13	Canada	Plastic	Transparent	soft gel	no	2.2	10	14.4
14	Canada	Plastic	Transparent	soft gel	no	2.1	7	11.2
15	Canada	Plastic	Transparent	soft gel	no	5.7	18	29.4
16	Canada	Plastic	Transparent	soft gel	no	3.2	10	16.4
17	Canada	Plastic	Transparent	soft gel	no	8.9	14	31.8
18	Canada	Plastic	Transparent	soft gel	no	3.7	10	17.4
19	Canada	Plastic	Transparent	soft gel	no	3.3	9	15.6
20	Canada	Plastic	Transparent	soft gel	no	4.2	9	17.4
21	Canada	Plastic	Transparent	capsules	no	14.5	18	47
22	Canada	Plastic	Transparent	soft gel	no	6.8	16	29.6
23	Canada	Plastic	Transparent	capsules	no	5.1	7	17.2
24	Italy	Plastic	Aluminium Strips	capsules	no	40.3	37	117.6
25	USA	Plastic	Transparent	chewable	no	0.6	1	1.2
26	Spain	Plastic	Aluminium Strips	capsules	yes	27.5	10	65
27	Spain	Plastic	Aluminium Strips	capsules	yes	8.8	5	22.6
28	UK	Plastic	Transparent	capsules	yes	1.8	6	9.6
29	UK	Plastic	Transparent	capsules	no	5.9	17	28.8
30	UK	Plastic	Transparent	capsules	no	2.1	12	16.2
31	UK	Plastic	Transparent	capsules	yes	2.2	9	13.4
32	UK	Plastic	Transparent	capsules	no	1.8	8	11.6
33	USA	Plastic	Transparent	capsules	no	4	5	13
34	USA	Plastic	Amber coloured	capsules	no	2	10	14
35	France	Plastic	Amber coloured	syrup	yes	0.2	7	7.4
36	India	Plastic	Transparent	capsules	no	3	4	10
37	India	Plastic	Transparent	capsules	yes	4.7	16	25.4
38	India	Plastic	Transparent	capsules	yes	7.8	15	30.6
39	India	Plastic	Transparent	capsules	no	2	10	14
40	New Zealand	Plastic	Transparent	capsules	no	4.3	16	24.6
41	India	Plastic	Transparent	capsules	no	16	33	65
42	Germany	Glass	Amber coloured	syrup	yes	3.3	12	18.6
43	Germany	Glass	Amber coloured	syrup	yes	3.5	60	67
44	USA	Plastic	Amber coloured	soft gel	no	7.6	5	20.2
